# Supplementary material for: Regulation of RNA Interference Pathways in the Insect Vector Laodelphax striatellus by Viral Proteins of Rice Stripe Virus
Source: Viruses. 2021 Aug 11;13(8):1591. doi: 10.3390/v13081591 (PMC8402809; doi:10.3390/v13081591)
Supplement: Supplementary file 1 [file viruses-13-01591-s001.zip]

Archive with 1 entries (1 files):
- viruses-1301071-supplementary.pdf
